# Supplementary material for: Human-Derived H3N2 Influenza A Viruses Detected in Pigs in Northern Italy
Source: Viruses. 2025 Aug 27;17(9):1171. doi: 10.3390/v17091171 (PMC12474197; doi:10.3390/v17091171)
Supplement: Supplementary file 1 [file viruses-17-01171-s001.zip]

Archive with 2 entries (2 files):
- Supplementary File S2_.xlsx
- Supplementary File S1_.pdf
