# Supplementary material for: Human-Derived H3N2 Influenza A Viruses Detected in Pigs in Northern Italy
Source: Viruses. 2025 Aug 27;17(9):1171. doi: 10.3390/v17091171 (PMC12474197; doi:10.3390/v17091171)
Supplement: Supplementary file 1 [file viruses-17-01171-s001.zip › Supplementary File S2_.xlsx]

## Sheet: H3_HA_dataset
GenBank Accession Number	Description
AFR76481	A/swine/England/90591/1997
AIZ95441	A/swine/Denmark/101501
AGL04365	A/swine/Denmark/14348
AZS59907	A/swine/Hertzen/IDT4317/2005
AKJ82877	A/swine/England/201635/1992
AFR76162	A/swine/England/285393/1993
AFR76216	A/swine/England/375017/1993
AFR76027	A/swine/England/163266/1987
AFR76270	A/swine/England/425069/1994
AKJ82853	A/swine/Belgium/Gent/1/1984
ABD62833	A/swine/Spain/33601/2001
AZS59441	A/swine/Gent/V220/1992
AZS59465	A/swine/Bakum/909/1993
DQ975266	A/swine/Italy/9181/2000
ABS50299	A/swine/Italy/600/1999
AZS59491	A/swine/Bakum/1362/1998
ABQ97205	A/swine/Bakum/8602/99/1999
AKJ82859	A/swine/Italy/NIMR/1523/1998
CAP49188	A/swine/Germany/SEC27/97/1997
ATE48498	A/swine/Spain/45690-1/2016
ACG59939	A/swine/Italy/50127/2007
AKJ82759	A/swine/Spain/18512/2011
AKJ82793	A/swine/Spain/29403/2012
ALX30427	A/swine/Italy/248147/8/2015
AID48010	A/swine/Italy/187969/2013/7
PQ580837	A/swine/Italy/11385-01/2023
OQ360478	A/swine/Italy/308955/3/2021
QOR32022	A/swine/Italy/134615/2018
QOR32157	A/swine/Italy/366568/2018
MW220641	A/swine/Italy/134758/2017
QOR32145	A/swine/Italy/352246/2018
QOR30819	A/swine/Italy/385387/2019
QOR32025	A/swine/Italy/262253/2018
OQ360334	A/swine/Italy/59062/2021
QOR30820	A/swine/Italy/380550/2019
OQ356146	A/swine/Italy/222094/1/2022
QPB44061	A/swine/Italy/75697/2020
APT36499	A/swine/France/59/150357/2015
ALX29338	A/swine/Italy/337155/2012
ALA50334	A/swine/Italy/14-99219/2014
QCR95298	A/Sus/scrofa/France/59-140441/2014
AZS61760	A/swine/Roswinkel/18812/2013
AZS61616	A/swine/Borchen/17851/2013
AKJ83017	A/swine/Spain/35944/2012
QCR95332	A/Sus/scrofa/France/62-160219/2016
AKJ82888	A/swine/Belgium/113/2013
QHE66528	A/swine/Spain/001-2017
AKJ82900	A/swine/Belgium/Glabbeek/284-2012
AKJ82923	A/swine/Italy/245982/2011
AKJ82735	A/swine/Spain/28778/2012
ALX29245	A/swine/Italy/171855/2011
AKJ82687	A/swine/Belgium/Valdegem/581-2010
AKJ82747	A/swine/Spain/16677/2011
AKJ82627	A/swine/Italy/302749/2010
AFU09053	A/swine/Italy/112097/2011
AZS61341	A/swine/Billerbeck/14098/2011
AKJ82771	A/swine/Spain/23885/2011
CAP49197	A/swine/Germany/S043/2002
ABD62794	A/swine/Spain/39139/2002
AZS61937	A/swine/Spain/21350/2015
AZS59519	A/swine/Belzig/54/2001
AZS59509	A/swine/Berlin/1578/2000
AKJ83029	A/swine/Spain/31768/2012
AKJ82675	A/swine/Belgium/Izegem/538-2010
ABS50308	A/swine/Italy/297576/2004
AFR76717	A/swine/Italy/272121-1/2002
AFR76678	A/swine/Italy/15360-3/2001
CCQ71959	A/swine/Spain/80598LP1/2007
AZS60097	A/swine/Bad/Rothenfelde/5179/2006
AZS61065	A/swine/Garrel/9093/2009
AZS60549	A/swine/Warendorf/6639a/2007
AZS61233	A/swine/Friesoythe/12219/2010
AFR76645	A/swine/Gent/96/2007
AZS59773	A/swine/Gescher/4011/2005
AZS60085	A/swine/Hilter/5143/2006
ACR39193	A/swine/Melle/IDT5706/2006
AZS60372	A/swine/Gnas/5926/2007
AZS60187	A/swine/Osterhofen/5418/2006
AZS60537	A/swine/Balge/6607/2007
QKY66729	A/swine/Denmark/2016/3944-2p1
QKY66740	A/swine/Denmark/2015/05755-1p1
AZS62003	A/swine/Cloppenburg/22418/2015
QHE66535	A/swine/Spain/143/2018
QTJ77502	A/swine/Spain/44579-1/2020
ADT79161	A/swine/Italy/6/1981
ADT79150	A/swine/Italy/526/1985
PV663035	A/swine/Italy/368357-1/2022
OQ355829	A/swine/Italy/220316/2021
QCP66865	A/England/8742/2019
WBR76718	A/Suffolk/USAFSAM/13652/2022
UZY70759	A/Suffolk/13428/2022
UUB84960	A/Germany/13237/2022
ADV69053	A/Denmark/105/2010
ABU92679	A/Denmark/64/2006
AAT12674	A/Denmark/45706/2003
ABU92596	A/Denmark/77/2006
AFH00703	A/Netherlands/63/2011
ABU92748	A/Denmark/98/2006
ALX28911	A/Parma/157/2015
ALX28509	A/Milano/118/2015
UYF30549	A/Germany/HD1415/64/2015
ALX28500	A/Milano/112/2011
UEM45881	A/France/IHUMI/60678-4/2021
QCQ18417	A/Germany/8918/2019
QBA98527	A/Germany/7345/2018
QKV29736	A/Italy/9226/2019
QBH70356	A/Italy/7836/2018
UYF30560	A/Germany/HD1617/19/2016
UYF30568	A/Germany/HD1718/80/2017
UYF30562	A/Germany/HD1617/9/2017
ADT79140	A/swine/Italy/1850/1977
AIU46022	A/Bilthoven/2271/1976
AFG72007	A/Bilthoven/4273/1975
AFG99072	A/Bilthoven/3895/1977
AFG71931	A/Bilthoven/6449/1971
AFG71953	A/Bilthoven/6022/1972
AGB08343	A/Bilthoven/2271/1976
AFG98940	A/Bilthoven/9459/1974
AFG71996	A/Bilthoven/5146/1974
AFG98863	A/England/42/1972
AAA43099	A/Udorn/307/1972
AFG72867	A/Netherlands/88/2003
AFG72845	A/Netherlands/20/2003
AFG72779	A/Netherlands/427/1998
AFH00571	A/Netherlands/124/2001
AFH00582	A/Netherlands/126/2001
AFH00428	A/Netherlands/1/1995
AFG99778	A/Netherlands/938/1991
AFH00791	A/Netherlands/5/1998
AFH00516	A/Netherlands/91/1996
AFG72361	A/Netherlands/115/1993
AFG72162	A/Stockholm/20/1991
AFG99800	A/Nijmegen/3129/1992
AFH00076	A/Enschede/5458/1993
AFG99347	A/Netherlands/738/1989
AFG99193	A/Netherlands/330/1985
AFG72107	A/Eindhoven/3447/1989
AFG99292	A/Stockholm/12/1988
AFG99204	A/Netherlands/333/1985
AFG99149	A/Netherlands/241/1982
AFG99138	A/Bilthoven/10684/1982
PQ489728	A/swine/Italy/27326-07/2023
OR994901.1	Influenza/A/Denmark/304/2020
QKV29748	A/Italy/9230/2019
QCQ18408	A/Germany/8908/2019
QCQ18410	A/Germany/8910/2019
QCQ19262	A/Germany/8916/2019
QCT08560	A/England/9336/2019
QCQ18434	A/Italy/8939/2019
QCP67050	A/Italy/8763/2019
OQ291621.1	A/Hong/Kong/SAR/1/1968
CY080515.1	A/Hong/Kong/1/4/MA21/1/1968
CY080523.1	A/Hong/Kong/1/10/MA21/1/1968
HM641168.1	A/Hong/Kong/1/6/MA21/2/1968
HM641173.1	A/Hong/Kong/1/2/MA21/3/1968
EU103714.1	A/Denmark/1/2/2004
CY121181.1	A/Port/Chalmers/1/1973
KC296480.1	A/Bilthoven/16190/1968
CY118818.1	A/Malaysia/29930/2004
QOR32023	A/swine/Italy/203689/2018
WDR22868	A/Hessen/USAFSAM/14068/2023
WEI46983	A/Baden/Wurttemberg/USAFSAM/14101/2023
OQ356092	A/swine/Italy/105652/2022
OQ356183	A/swine/Italy/35820/2022
UUB84984	A/Germany/13239/2022
WCJ15026	A/Hessen/USAFSAM/13944/2022
UZY71044	A/Suffolk/13429/2022
WBR18359	A/Suffolk/USAFSAM/13537/2022
UUB85008	A/Germany/13242/2022
WBR77834	A/Suffolk/USAFSAM/13651/2022
UUB84601	A/Germany/13241/2022
UUB84603	A/Germany/13246/2022
UUC11564	A/United/Kingdom/12660/2022
UUB85584	A/United/Kingdom/13316/2022
PV666835	A/swine/Italy/111522-01/2024
PV665561	A/swine/Italy/31869-01/2025
PV665569	A/swine/Italy/31894-01/2025
PV665601	A/swine/Italy/44792-01/2025
PV665617	A/swine/Italy/53139-01/2025
PV665553	A/swine/Italy/21672-01/2025
MK960420.1	A/England/9336/2019
MK927184.1	A/Germany/8908/2019
MN081178.1	A/Germany/9672/2019
MN081186.1	A/Germany/9673/2019
MN074002.1	A/Italy/9504/2019
MN074378.1	A/Italy/9498/2019
MN074001.1	A/Italy/9503/2019
MN074386.1	A/Italy/9499/2019
OQ332555	A/swine/Italy/25720/2021
OQ332650	A/swine/Italy/29936/2021
OQ332498	A/swine/Italy/135782/2021
OQ360318.1	A/swine/Italy/52743/2021
OQ360326.1	A/swine/Italy/52824/2021
OQ360409	A/swine/Italy/4306/2022
PX129573	A/swine/Italy/145674/2022
PX129590	A/swine/Italy/316552-3/2022
PX129576	A/swine/Italy/310171/2022
PX129592	A/swine/Italy/402446-01/2022
PQ490303	A/swine/Italy/56567-01/2023
PQ580885	A/swine/Italy/66081/2023
PQ580830	A/swine/Italy/109954/2023

## Sheet: N2_NA_dataset
GenBank Accession Number	Description
QCR95300	A/Sus/scrofa/France/59/140441/2014
QCR95311	A/Sus/scrofa/France/61/140350/2014
QCR95334	A/Sus/scrofa/France/62/160219/2016
AAT00442	A/swine/Gent/108/1/2001
AZQ98385	A/swine/Ahaus/18543/2013
AZS61283	A/swine/Ascheberg/13209/2011
AZQ98307	A/swine/Ascheberg/17823/2013
AZQ97180	A/swine/Bad/Griesbach/10704a/2009
AZS59493	A/swine/Bakum/1362/1998
AKJ83054	A/swine/Belgium/130/2012
AKJ82665	A/swine/Belgium/205/2011
QPQ49951	A/swine/Belgium/114/2019
UWW34262	A/swine/Belgium/168/2021
QPQ50031	A/swine/Belgium/235/2019
AKJ80794	A/swine/Belgium/26/2012
AZQ99099	A/swine/Boesel/22002/2015
ADT79184	A/swine/Brabant/1984
QAA77449	A/swine/Bramsche/19408/2013
AZQ98374	A/swine/Calhorn/18417/2013
AZS62005	A/swine/Cloppenburg/22418/2015
AZQ98722	A/swine/Damme/19935/2014
AKJ80958	A/swine/Denmark/10-1144-1/2011
AKJ81736	A/swine/Denmark/10-1391-3/2011
AGL04377	A/swine/Denmark/10044/2004
AKC44044	A/swine/Denmark/101404-1/2011
AKC44046	A/swine/Denmark/101420-1/2011
AKC44057	A/swine/Denmark/101531-1/2010
AKJ81015	A/swine/Denmark/10297-1/2012
AGT37104	A/swine/Denmark/10302-2/2012
AKC44063	A/swine/Denmark/10345-1/2012
AKC44064	A/swine/Denmark/10779-2/2012
AKC44047	A/swine/Denmark/10801-2/2012
AKC44049	A/swine/Denmark/10802-1/2012
AGL04339	A/swine/Denmark/12687/2003
QNM81268	A/swine/Denmark/18-13002-73/2018
QKY66091	A/swine/Denmark/2013-10-1735-2p1
QKY65521	A/swine/Denmark/2013-10-228-1p1
QKY66136	A/swine/Denmark/2013-30-5127-12p1
QKY65705	A/swine/Denmark/2014-10-28-1p1
QKY65413	A/swine/Denmark/2014-10-786-3p1
QKY65613	A/swine/Denmark/2014-16252-1p1
QKY66623	A/swine/Denmark/2015-00798-2p1
QKY65401	A/swine/Denmark/2015-03572-1p1
QKY65366	A/swine/Denmark/2015-04775-1p1
QKY66196	A/swine/Denmark/2015-04811-10p1
QKY65693	A/swine/Denmark/2015-05758-1p1
QKY65717	A/swine/Denmark/2016-16144-2p1
QKY65565	A/swine/Denmark/2016-16258-1p1
QKY65457	A/swine/Denmark/2016-18671-3p1
QKY65510	A/swine/Denmark/2016-284-1p1
QKY65883	A/swine/Denmark/2017-10640-2-2p1
QKY66535	A/swine/Denmark/2017-11767-4-4p1
QKY65577	A/swine/Denmark/2017-11806-2-2p1
QKY65554	A/swine/Denmark/2017-1224-1-1p1
QKY65681	A/swine/Denmark/2017-13525-2-2p1
QKY65424	A/swine/Denmark/2017-2178-3-3p1
QKY65543	A/swine/Denmark/2017-6106-2-2p1
QKY66240	A/swine/Denmark/2018-13984-3-1p1
QKY66207	A/swine/Denmark-2018-15183-3-1p1
QKY65658	A/swine/Denmark/2018-17735-3-1p1
URX66500	A/swine/Denmark/S20996-3-2021
URX66511	A/swine/Denmark/S22282-5-2021
URX66437	A/swine/Denmark/S24795-1-2021
AZQ98397	A/swine/Ellerbrock/18558/2013
AFR75894	A/swine/England/3/2009
AKJ81843	A/swine/England/304/2009
AKJ81819	A/swine/England/34/2005
AKJ81783	A/swine/England/452/2002
AKJ81853	A/swine/England/1428/2009
AKJ81998	A/swine/England/24924/2012
AKJ81616	A/swine/England/38712/2012
AKJ81807	A/swine/England/1437/2004
AFR76029	A/swine/England/163266/1987
AFR76164	A/swine/England/285393/1993
AFR76324	A/swine/England/483/2006
ADX31857	A/swine/England/523-2010
AFR76398	A/swine/England/661263/1997
CBI83268	A/swine/Finistere/45/2008-02
AHI43225	A/swine/France/22-130212/2013
QJD65127	A/swine/France/22/170335/2017
QJD65175	A/swine/France/22/180048/2018
QOE44956	A/swine/France/22/200113/2020
QUQ73971	A/swine/France/24/200492/2020
APP91934	A/swine/France/59/160078/2016
ACN72576	A/swine/Gent/143/2002
AZQ97921	A/swine/Guetersloh/15035/2012
ALX29385	A/swine/Italy/100176-1/2013
QOR31805	A/swine/Italy/104730/2018
QOR31804	A/swine/Italy/111350/2018
AFU09054	A/swine/Italy/112097/2011
ADR51654	A/swine/Italy/114347-1/2006
AKJ81657	A/swine/Italy/126216-1/2012
QPB43972	A/swine/Italy/129711-7/2020
ALX29878	A/swine/Italy/166277-2/2014
QXF30090	A/swine/Italy/17/137733-46/2017
QXF30072	A/swine/Italy/17/2895/2017
QXF22125	A/swine/Italy/18/45794-40/2018
QPB43975	A/swine/Italy/18374/2020
ADT79142	A/swine/Italy/1850/1977
ALX30335	A/swine/Italy/187946/2015
QOY39518	A/swine/Italy/217407/2017
ALX29961	A/swine/Italy/281230-1/2014
QOR32154	A/swine/Italy/366568/2018
UVG35542	A/swine/Italy/49701-6/2022
ADT79152	A/swine/Italy/526/1985
AFU09072	A/swine/Italy/57669/2011
AFU83139	A/swine/Italy/71251/2005
AKJ83132	A/swine/Italy/NIMR/1477/1996
AZS59425	A/swine/Karrenzien/31809/Germany
AZS59433	A/swine/Leipzig/145-1992/Germany
AZQ98858	A/swine/Neuenkirchen/20946/2014
ACF94711	A/swine/Nordkirchen/IDT1993/2003-04
AFR76769	A/swine/Ploufragan-0214-2006-09-02
WBG53260	A/swine/Poland/CHO/200819-OF5/2020
WBK97510	A/swine/Poland/KCZ/200617/NS7/2017
AZS59407	A/swine/Potsdam/35/1982/Germany
CAC86322	A/swine/Scotland/410440-94/1994
AKJ81399	A/swine/Scotland/51190/1999
CAC86328	swine/Finistere/127-99/1999/France
CY003546.1	Influenza/A/virus/A/Hong-Kong/31959
PV667085	A/swine/Italy/26617-01/2024
PQ489869	A/swine/Italy/82713-01-2023
PQ490098	A/swine/Italy/279700-01-2023
OQ356029.1	A/swine/Italy/234960-2022
OQ332565	A/swine/Italy/16671-2021
OQ360138.1	A/swine/Italy/298374-2021
OQ360256.1	A/swine/Italy/331116-2021
OQ360161.1	A/swine/Italy/195061-2021
MW170050.1	A/swine/Italy/236825-2019
OQ821971.1	A/Veneto/USAFSAM/14144/2023
OL423273.1	A/France/IHUMI/60678-6-2021
MK912704.1	A/Italy/8761/43528
MK400913.1	A/Italy/7151/43116
MK400918.1	A/Italy/7156/43151
KU322363.1	A/Parma/173/2011
KU322384.1	A/Parma/54/2014
KU322372.1	A/Parma/151/2015
FJ231841.1	A/Rheinland-Pfalz-34-2003
FJ231840.1	A/Baden-Wuerttemberg-129-2003
FJ231837.1	A/Sachsen/38413/2002
CY107092.1	A/Scotland/79/2003
CY080517.1	A/Hong/Kong/1-4-MA21-1-1968
CY116573.1	A/Bilthoven/16190/1968
CY118820.1	A/Malaysia/29930/2004
CY121183.1	A/Port/Chalmers/1/1973
MK361509.1	A/swine/Gent-1-1984
AY590829.1	A/sw/Gent/7625-99
HM996957.1	A/swine/Italy/4675/2003
OQ355828	A/swine/Italy/220316-01/2021
PV663036	A/swine/Italy/368357-01/2022
PQ489729	A/swine/Italy/27326-07/2023
EU857293.1	A/Hong-Kong/CUHK4391/1997
MW621514.1	A/swine/Italy/217458-1-2020
MW170979.1	A/swine/Italy/326711-2018
MW170033.1	A/swine/Italy/417841-2019
MW621726.1	A/swine/Italy/365672-2020
MW244258.1	A/swine/Italy/185280-2020
MW621647.1	A/swine/Italy/327872-86-2020
MW170040.1	A/swine/Italy/373090-2019
MW244255.1	A/swine/Italy/145488-2020
MW621615.1	A/swine/Italy/319759-2020
KU322928.1	A/swine/Italy/150383-1-2014
OP279655.1	A/swine/Italy/75767-16-2022
MW170990.1	A/swine/Italy/220402-2018
MW170972.1	A/swine/Italy/366402-2018
MW220515.1	A/swine/Italy/172622-2017
MK075058.1	A/swine/Italy/60591-2018
MW220807.1	A/swine/Italy/74357-2017
MW220663.1	A/swine/Italy/196010-2017
MW170957.1	A/swine/Italy/81196-2018
MW621576.1	A/swine/Italy/300976-2020
HQ709198.1	A/swine/Italy/320546-2009
HQ660243.1	A/swine/Italy/81226-2009
HQ660241.1	A/swine/Italy/81062-2009
HQ709196.1	A/swine/Italy/289700-2009
MT864198.1	A/swine/Italy/284922-2009
HQ660239.1	A/swine/Italy/70757-2009
HQ658488.1	A/swine/Italy/59209-2009
JN596923.1	A/swine/Italy/149992-2010
HQ709200.1	A/swine/Italy/321986-2009
JN596921.1	A/swine/Italy/118616-2010
HQ709194.1	A/swine/Italy/274298-2009
JN596917.1	A/swine/Italy/38272-2010
KR699838.1	A/swine/Italy/275736-2010
JX569022.1	A/swine/Italy/227121-2010
JX569024.1	A/swine/Italy/41350-2011
JX569023.1	A/swine/Italy/37110-2011
KU322572.1	A/swine/Italy/337085-2012
KU322526.1	A/swine/Italy/229537-2011
JX569027.1	A/swine/Italy/302247-2011
KU323047.1	A/swine/Italy/328356-2014
KU322793.1	A/swine/Italy/36662-2-2014
KU322745.1	A/swine/Italy/346150-2013
KU322873.1	A/swine/Italy/125010-1-2014
KU322936.1	A/swine/Italy/165246-2014
KU322785.1	A/swine/Italy/34333-2014
KR700539.1	A/swine/Italy/16235-2013
KU322833.1	A/swine/Italy/91602-2014
PV666845	A/swine/Italy/111522-01/2024
PV665551	A/swine/Italy/21672-01/2025
PV665559	A/swine/Italy/31869-01/2025
PV665567	A/swine/Italy/31894-01/2025
PV665599	A/swine/Italy/44792-01/2025
PV665615	A/swine/Italy/53139-01/2025
OQ360480.1	A/swine/Italy/308955-3/2021/H3N2
OQ360320.1	A/swine/Italy/52743/2021/H3N2
OQ360328.1	A/swine/Italy/52824/2021/H3N2
OQ360336.1	A/swine/Italy/59062/2021/H3N2
OQ356184.1	A/swine/Italy/35820/2022/H3N2
OQ356093.1	A/swine/Italy/105652/2022/H3N2
OQ356147.1	A/swine/Italy/222094-1/2022/H3N2
PQ489909	A/swine/Italy/11385-01/2023/H3N2
OQ332651	A/swine/Italy/29936/2021/H3N2
OQ360410	A/swine/Italy/4306/2022/H3N2
PX129574	A/swine/Italy/145674/2022/H3N2
PX129577	A/swine/Italy/310171/2022/H3N2
PX129591	A/swine/Italy/316552-3/2022/H3N2
PX129593	A/swine/Italy/402446-01/2022/H3N2
PQ490304	A/swine/Italy/56567-01/2023/H3N2
PQ580887	A/swine/Italy/66081/2023/H3N2
PQ580832	A/swine/Italy/109954/2023/H3N2
OQ332553	A/swine/Italy/25720/2021/H3N2
OQ332497	A/swine/Italy/135782/2021/H3N2
